# Supplementary material for: Comammox Nitrospira act as key bacteria in weakly acidic soil via potential cobalamin sharing
Source: Imeta. 2025 Feb 4;4(1):e271. doi: 10.1002/imt2.271 (PMC11865330; doi:10.1002/imt2.271)
Supplement: Supplementary file 2 — Table S1: Sample site information. Table S2: Physicochemical factors for each sample. Table S3: The qPCR primers used in this study. Table S4: Linear regression analysis. Table S5: VPA analysis result for the 4‐factor combination of pH, NO2 ‐/NO3 ‐, Sulfur, and Altitude to the abundance of comammox Nitrospira. Table S6: VPA analysis result for the 3‐factor combination of the abundance of comammox Nitrospira amoA, AOA amoA, and AOB amoA to potential nitrification rate. Table S7: VPA analysis result for the 3‐factor combination of the relative activity of comammox Nitrospira amoA, AOA amoA, and AOB amoA to potential nitrification rate. Table S8: rrn copy number for Nitrospira. Table S9: rrn copy number for AOB. Table S10: rrn copy number for AOA. Table S11: The predicted free ammonia concentration. [file IMT2-4-e271-s001.xlsx]

## Sheet: S1
Table S1 Sample site information
Land use	Sampling site	Location	Climate zone
Forest	Zhejiang (ZJ)	28°57’ N, 119°38’ E	Subtropical monsoon
	Heilongjiang (DB)	45°31’ N, 127°16’ E	Temperate monsoon
	Xinjiang (XJ)	40°26’ N, 81°9’ E	Temperate continental
	Tibet (XZ)	29°38’ N, 94°19’ E	Plateau mountain
Grassland	Zhejiang (ZJ)	28°48’ N, 119°45’ E	Subtropical monsoon
	Heilongjiang (DB)	46°56’ N, 124°31’ E	Temperate monsoon
	Xinjiang (XJ)	41°4’ N, 80°56’ E	Temperate continental
	Tibet (XZ)	29°49’ N, 92°21’ E	Plateau mountain
Cropland	Zhejiang (ZJ)	29°4’ N, 119°32’ E	Subtropical monsoon
	Heilongjiang (DB)	45°39’ N, 126°56’ E	Temperate monsoon
	Xinjiang (XJ)	41°14’ N, 80°7’ E	Temperate continental
	Tibet (XZ)	29°40’ N, 94°19’ E	Plateau mountain

## Sheet: S2
Table S2 Physicochemical factors for each samples
Sample	pH	pH Group	Temp(°C)	NH₄⁺ (mg/L)	NO₂⁻ (mg/L)	NO₃⁻ (mg/L)	NitStress (NO₂⁻ / NO₃⁻)	Carbon (%)	Nitrogen (%)	Hydrogen (%)	Sulfur (%)	CN Ratio	Altitude (m)	AMP (mm)	AMT (°C)
DBC1	6.71	Group B	24	10.39	0.12	1.87	0.06	1.86	0.12	1	0.02	15.11	127	580	3.4
DBC2	6.8	Group B	22.5	4.11	0.16	4.34	0.04	1.67	0.1	1	0.01	16.33	127	580	3.4
DBC3	6.74	Group B	20.8	3.35	0.07	3.06	0.02	0.97	0.06	1.05	0.01	15.91	127	580	3.4
DBF1	5.62	Group A	22	6.61	0.13	6.09	0.02	1.92	0.16	0.84	0.02	12.22	516	570	2.8
DBF2	5.56	Group A	20.5	2.02	0.1	2.43	0.04	0.87	0.06	0.61	0.01	13.89	516	570	2.8
DBF3	5.44	Group A	18.5	1.7	0.09	1.41	0.06	0.47	0.03	0.5	0.01	15.18	516	570	2.8
DBG1	8.37	Group C	29	1.89	0.3	3.39	0.09	2.9	0.22	1.15	0.02	13	145	400	4
DBG2	9.07	Group C	25.2	1.42	0.14	1.76	0.08	2.21	0.1	1.03	0.02	23.09	145	400	4
DBG3	9.69	Group C	21.8	2.35	0.3	2.51	0.12	1.54	0.06	1.01	0.01	25.94	145	400	4
XJC1	7.45	Group B	24.7	37.89	0.18	3.64	0.05	4.03	0.06	0.33	0.03	66.21	1138	65.4	10.1
XJC2	7.62	Group C	23.5	10.35	0.12	5.5	0.02	3.75	0.04	0.26	0.02	94.81	1138	65.4	10.1
XJC3	7.66	Group C	22	6.63	0.06	3.19	0.02	3.6	0.02	0.18	0.02	155.79	1138	65.4	10.1
XJF1	8.18	Group C	30.7	20.45	0.72	19.13	0.04	2.72	0.06	0.35	0.19	46.8	1045	50	10.7
XJF2	8.04	Group C	27	9.6	0.43	9.41	0.05	2.19	0.03	0.27	0.18	79.18	1045	50	10.7
XJF3	8.12	Group C	22.1	5.2	0.12	8.73	0.01	1.77	0.02	0.24	0.12	106.55	1045	50	10.7
XJG1	7.75	Group C	23	2.89	0.07	1.99	0.04	3.35	0.06	0.51	0.09	56.45	1067	65.4	10.1
XJG2	7.71	Group C	20.7	0.97	0.05	1.48	0.03	3.71	0.06	0.45	0.05	64.29	1067	65.4	10.1
XJG3	7.54	Group C	18.2	1.59	0.04	1.82	0.02	4.44	0.07	0.47	0.05	62.35	1067	65.4	10.1
XZC1	6.16	Group A	22	0.25	0.18	3.27	0.06	2.22	0.16	0.71	0.01	14.3	3181	679	8.7
XZC2	6.12	Group A	20.5	0.18	0.14	3.26	0.04	2.18	0.15	0.73	0.01	14.26	3181	679	8.7
XZC3	5.95	Group A	19	0.12	0.1	2.53	0.04	0.97	0.06	0.52	0.01	17.68	3181	679	8.7
XZF1	4.37	Group A	20	0.24	0.07	6.29	0.01	11.66	0.55	1.68	0.04	21.21	3963	679	8.7
XZF2	5.1	Group A	19.3	0.26	0.09	4.81	0.02	7.18	0.32	1.39	0.02	22.67	3963	679	8.7
XZF3	5.29	Group A	17.3	0.24	0.1	3.98	0.02	5.2	0.21	1.22	0.02	25.17	3963	679	8.7
XZG1	5.46	Group A	21	0.94	0.14	3.45	0.04	19.56	1.76	3.08	0.08	11.09	4869	515.9	7.1
XZG2	5.49	Group A	19.8	0.48	0.11	3.38	0.03	13.14	0.87	2.25	0.04	16.72	4869	515.9	7.1
XZG3	5.72	Group A	18.3	0.32	0.09	3.35	0.03	9.87	0.47	1.73	0.03	21.05	4869	515.9	7.1
ZJC1	6.64	Group B	28.9	1.72	0.23	2.79	0.08	0.87	0.06	0.73	0.01	14.02	54	1349	17.7
ZJC2	6.73	Group B	28.5	1.86	0.16	2.35	0.07	1.28	0.11	0.7	0.02	11.86	54	1349	17.7
ZJC3	7.82	Group C	28.3	1.43	0.25	1.72	0.15	0.58	0.04	0.69	0.01	15.14	54	1349	17.7
ZJF1	6.17	Group A	29.7	1.49	0.1	8.99	0.01	1.67	0.14	0.8	0.01	11.87	181	1379	18.4
ZJF2	6.06	Group A	28.9	2.07	0.1	3.63	0.03	0.71	0.06	0.73	0.01	11.62	181	1379	18.4
ZJF3	8.17	Group C	27.9	1.27	0.11	2.21	0.05	0.6	0.03	0.43	0.01	22.35	181	1379	18.4
ZJG1	7.58	Group C	32.2	2.14	0.21	2.41	0.09	1.24	0.09	0.57	0.01	13.96	154	1379	18.4
ZJG2	7.73	Group C	31.9	2.07	0.2	2.44	0.08	0.85	0.06	0.67	0.01	13.27	154	1379	18.4
ZJG3	7.48	Group B	29.9	5.02	0.24	1.9	0.13	0.78	0.07	0.84	0.06	11.98	154	1379	18.4
* Depth indicate the soil horizons as 0-10 cm, 10-30 cm and 30-60 cm were organic surface (O), surface (A) and subsoil (B) horizons respectively; Soil temperature measured in situ (Temp, °C); Ammonia content (NH₄⁺, mg N/ kg fresh soil); Nitrite content (NO₂⁻ , mg N/ kg fresh soil); Nitrate content (NO₃⁻, mg N/ kg fresh soil); Nitro stress was calculated as NO₂⁻ /NO₃⁻ (NitStress); Total carbon con…

## Sheet: S3
Table S3 The qPCR primers used in this study
Primer	Sequences	Target gene	Final elongation
CamoA-19f	ATGGTCTGGYTWAGACG	AOA amoA	50°C
CamoA-616r	GCCATCCABCKRTANGTCCA
amoA-1F	GGGGTTTCTACTGGTGGT	Beta-AOB amoA	55°C
amoA-2R	CCCCTCKGSAAAGCCTTCTTC
Ntsp-amoA 162F	GGATTTCTGGNTSGATTGGA	Comammox amoA	48°C
Ntsp-amoA 359R	WAGTTNGACCACCASTACCA

## Sheet: S4
Table S4 Linear regression analysis
Formular	The abundance of comammox Nitrospira = a + b × pH
Intercept (a)	15.8707 ± 2.1888
Slope (b)	-1.1987 ± 0.2916
Adjusted R-squared	0.3112
p value	< 0.001

## Sheet: S5
Table S5 VPA analysis result for the 4-factor combination of pH, NO₂⁻ / NO₃⁻, Sulfur and Altitude to the abundance of comammox Nitrospira
Variance explained rate (univariate)
x1 = pH		x2 = NO2- / NO3-		x3 = Sulfur			x4 = Altitude
0.3274		0.0559		0.3144			0.0049
Variance explained rate (bivariate)
x1 + x2	x1 + x3		x1 + x4		x2 + x3	x2 + x4		x3 + x4
0.3384	0.4175		0.3362		0.3332	0.1261		0.3386
Variance explained rate (trivariate)
x1 + x2 + x3		x1 + x2 + x4			x1 + x3 + x4		x2 + x3 + x4
0.4017		0.3282			0.4413		0.4209
Variance explained rate (all four variables)
0.4521

## Sheet: S6
Table S6 VPA analysis result for the 3-factor combination of the abundance of comammox Nitrospira amoA, AOA amoA, and AOB amoA to potential nitrification rate
Variance explained rate (univariate)
x1 = Comammox		x2 = AOA	x3 = AOB
0.2013		0.0226	0.2211
Variance explained rate (bivariate)
x1 + x2	x1 + x3			x2 + x3
0.3391	0.3792			0.3298
Variance explained rate (trivariate)
0.4736

## Sheet: S7
Table S7 VPA analysis result for the 3-factor combination of the relative activity of comammox Nitrospira amoA, AOA amoA, and AOB amoA to potential nitrification rate
Variance explained rate (univariate)
x1 = Comammox		x2 = AOA	x3 = AOB
0.6315		0.01	0.1867
Variance explained rate (bivariate)
x1 + x2	x1 + x3			x2 + x3
0.6317	0.6412			0.1881
Variance explained rate (trivariate)
0.642

## Sheet: S8
Table S8 rrn copy number for Nitrospira
Genera	NCBI scientific name	Type	16S gene count	Relative abundance (%)
Nitrospira	Candidatus Nitrospira inopinata	Comammox	1	1.01
Nitrospira	Nitrospira moscoviensis	Nitrospira	1
Nitrospira	Nitrospira sp. KM1	Nitrospira	1
Nitrospira	Candidatus Nitrospira allomarina	Nitrospira	1
Nitrospira	Candidatus Nitrospira neomarina	Nitrospira	1
Nitrospira	Nitrospira japonica	Nitrospira	1
Nitrospira	Nitrospira tepida	Nitrospira	1

## Sheet: S9
Table S9 rrn copy number for AOB
Genera	NCBI scientific name	16S gene count	Relative abundance (%)
Nitrosococcus	Nitrosococcus oceani ATCC 19707	2	0.03
Nitrosococcus	Nitrosococcus halophilus Nc 4	2
Nitrosococcus	Nitrosococcus watsonii C-113	2
Nitrosococcus	Nitrosococcus wardiae	2
Nitrosomonas	Nitrosomonas europaea ATCC 19718	1	0.03
Nitrosomonas	Nitrosomonas eutropha C91	1
Nitrosomonas	Nitrosomonas communis	1
Nitrosomonas	Nitrosomonas ureae	1
Nitrosomonas	Nitrosomonas sp. PLL12	1
Nitrosomonas	Nitrosomonas sp. PLL12-2	1
Nitrosomonas	Nitrosomonas sp. sh817	1
Nitrosospira	Nitrosospira multiformis ATCC 25196	1	0.01
Nitrosospira	Nitrosospira lacus	1
Nitrosospira	Nitrosospira briensis C-128	1
Nitrosospira	Nitrosospira sp. NRS527	1
Nitrosospira	Nitrosospira sp. Is2	1

## Sheet: S10
Table S10 rrn copy number for AOA
Genera	NCBI scientific name	16S gene count
Nitrosoglobus	Candidatus Nitrosoglobus terrae	2
Nitrosocaldus	Candidatus Nitrosocaldus cavascurensis	1
Nitrosocosmicus	Candidatus Nitrosocosmicus oleophilus	3
Nitrosocosmicus	Candidatus Nitrosocosmicus hydrocola	2
Nitrosocosmicus	Candidatus Nitrosocaldus islandicus	1
Nitrosocosmicus	Candidatus Nitrosocosmicus franklandus	2
Nitrosopumilus	Candidatus Nitrosopumilus sediminis	1
Nitrosopumilus	Nitrosopumilus piranensis	1
Nitrososphaera	Candidatus Nitrososphaera gargensis Ga9.2	1
Nitrososphaera	Nitrososphaera viennensis EN76	1
Nitrososphaera	Candidatus Nitrososphaera evergladensis SR1	1
Nitrososphaera	Nitrososphaera viennensis	1
Nitrososphaera	Nitrososphaera viennensis	1

[truncated: 1 more sheets: S11]
